# Supplementary material for: 18F-Fluorodeoxyglucose Positron Emission Tomography-Based Risk Score Model for Prediction of Five-Year Survival Outcome after Curative Resection of Non-Small-Cell Lung Cancer
Source: Cancers (Basel). 2024 Jul 12;16(14):2525. doi: 10.3390/cancers16142525 (PMC11274931; doi:10.3390/cancers16142525)
Supplement: Supplementary file 1 [file cancers-16-02525-s001.zip]

Archive with 1 entries (1 files):
- cancers-3058735-supplementary.pdf
